# Supplementary material for: Biodegradable Block Poly(ester amine)s with Pendant Hydroxyl Groups for Biomedical Applications
Source: Polymers (Basel). 2023 Mar 16;15(6):1473. doi: 10.3390/polym15061473 (PMC10058592; doi:10.3390/polym15061473)
Supplement: Supplementary file 1 [file polymers-15-01473-s001.zip]

Archive with 1 entries (1 files):
- polymers-2291422-supplementary.pdf
